# Supplementary material for: Spray-Dried Formulation of Epicertin, a Recombinant Cholera Toxin B Subunit Variant That Induces Mucosal Healing
Source: Pharmaceutics. 2021 Apr 18;13(4):576. doi: 10.3390/pharmaceutics13040576 (PMC8073836; doi:10.3390/pharmaceutics13040576)
Supplement: Supplementary file 1 [file pharmaceutics-13-00576-s001.zip]

Archive with 1 entries (1 files):
- pharmaceutics-1169604-supplementary.pdf
